# Supplementary material for: Recombinant fusion protein by lysozyme and antibacterial peptide enhances ischemic wound healing via angiogenesis and reduction of inflammation in diabetic db/db mice
Source: PeerJ. 2021 Apr 16;9:e11256. doi: 10.7717/peerj.11256 (PMC8054754; doi:10.7717/peerj.11256)
Supplement: Supplemental Information 2 — Representative images of granulation tissue sections. (A) Staining using Masson’s trichrome of ischemic and non-ischemic wounds in diabetic mice (×400). (B) HE staining of ischemic and non-ischemic wounds in diabetic mice (×400). (C) HE staining of ischemic and non-ischemic wounds in diabetic mice (×1,000). (D) Caspase-3 staining of ischemic and non-ischemic wounds in diabetic mice (×400). Scale bar = 100μm. (E) Duration of wound healing. [file peerj-09-11256-s002.zip]

Archive with 35 entries (34 files):
- raw data 1/
- raw data 1/actin 1.png
- raw data 1/actin.png
- raw data 1/data(PCR).xlsx
- raw data 1/data.xlsx
- raw data 1/Figure 1A  ISCH-vehicle.png
- raw data 1/Figure 1A  NONISCH-vehicle.png
- raw data 1/Figure 1A ISCH-fusion protein.png
- raw data 1/Figure 1A NONISCH-fusion protein.png
- raw data 1/Figure 1B  ISCH-vehicle.png
- raw data 1/Figure 1B  NONISCH-vehicle.png
- raw data 1/Figure 1B ISCH-fusion protein.png
- raw data 1/Figure 1B NONISCH-fusion protein.png
- raw data 1/Figure 1C  ISCH-vehicle.png
- raw data 1/Figure 1C  NONISCH-vehicle.png
- raw data 1/Figure 1C ISCH-fusion protein.png
- raw data 1/Figure 1C NONISCH-fusion protein.png
- raw data 1/Figure 1D  ISCH-vehicle.png
- raw data 1/Figure 1D  NONISCH-vehicle.png
- raw data 1/Figure 1D ISCH-fusion protein.png
- raw data 1/Figure 1D NONISCH-fusion protein.png
- raw data 1/Figure 4D  NONISCH-vehicle.png
- raw data 1/Figure 4D ISCH-fusion protein.png
- raw data 1/Figure 4D ISCH-vehicle.png
- raw data 1/Figure 4D NONISCH-fusion protein.png
- raw data 1/IKBɑ.png
- raw data 1/NF-KB (with ERK).png
- raw data 1/p-IKBɑ.png
- raw data 1/p-NF-KB (with p-ERK).png
- raw data 1/p-PDGFR.png
- raw data 1/p-VEGFR.tif
- raw data 1/PDGF.png
- raw data 1/PDGFR.png
- raw data 1/VEGF.png
- raw data 1/VERFR.jpg
