# Supplementary material for: Recombinant fusion protein by lysozyme and antibacterial peptide enhances ischemic wound healing via angiogenesis and reduction of inflammation in diabetic db/db mice
Source: PeerJ. 2021 Apr 16;9:e11256. doi: 10.7717/peerj.11256 (PMC8054754; doi:10.7717/peerj.11256)
Supplement: Supplemental Information 2 — Representative images of granulation tissue sections. (A) Staining using Masson’s trichrome of ischemic and non-ischemic wounds in diabetic mice (×400). (B) HE staining of ischemic and non-ischemic wounds in diabetic mice (×400). (C) HE staining of ischemic and non-ischemic wounds in diabetic mice (×1,000). (D) Caspase-3 staining of ischemic and non-ischemic wounds in diabetic mice (×400). Scale bar = 100μm. (E) Duration of wound healing. [file peerj-09-11256-s002.zip › raw data 1/data.xlsx]

## Sheet: serum PDGF and VEGF
	PDGF
	NONISCH	397.41	382.74	403.39	358.68	384.13	342.72	352.61	326.53
	NONISCH+PROT	421.83	389.61	405.92	393.74	415.84	371.66	366.07	430.57
	ISCH	349.72	294.67	269.8	287.51	366.83	312.06	356.33	323.68
	ISCH+PROT	396.41	354.83	413.69	336.28	327.57	395.33	374.09	413.71
	VEGF
	NONISCH	473.97	418.32	472.63	463.8	408.44	421.07	456.21	423.46
	NONISCH+PROT	503.46	454.94	498.53	485.13	542.75	482.11	443.92	463.66
	ISCH	411.71	408.27	329.62	345.44	427.16	375.35	419.66	388.18
	ISCH+PROT	486.39	459.31	409.8	395.87	457.59	386.62	466.09	448.53

## Sheet: TNF-α and IL-6
	TNF-α
	NONISCH	208.42	198.57	234.91	241.8	198.76	225.34	252.31	249.58
	NONISCH+PROT	191.56	178.14	183.02	213.47	238.65	169.45	197.11	205.46
	ISCH	281.63	296.32	342.88	296.21	336.74	267.35	312.61	239.48
	ISCH+PROT	216.82	247.31	241.79	206.51	197.1	215.69	274.74	193.16
	IL-6
	NONISCH	2342.8	1891.7	2483.3	2034.2	1741.6	1924.2	2327.1	2173.4
	NONISCH+PROT	1972.6	1439.7	1683.2	1967.1	1643.5	2149.3	1866.7	1933.2
	ISCH	2439.7	2657.4	2963.3	2748.3	2595.1	3166.4	2143.5	2854.9
	ISCH+PROT	2189.3	1967.1	2452.6	1869.2	1694.7	1872.1	2304.3	2358.5

## Sheet: Sheet1
		Healing time
		NONISCH	6	7	8	8	8	8	9	9
		NONISCH+PROT	5	5	6	6	6	6	7	7
		ISCH	6	8	8	8	8	9	9	10
		ISCH+PROT	11	12	12	12	13	13	13	14
		Number of vessels
		NONISCH	0.183	0.241	0.218	0.227	0.192	0.225	0.206	0.252
		NONISCH+PROT	0.276	0.255	0.214	0.287	0.302	0.243	0.275	0.249
		ISCH	0.137	0.119	0.164	0.186	0.201	0.174	0.144	0.168
		ISCH+PROT	0.231	0.164	0.192	0.207	0.258	0.269	0.237	0.26
