# Supplementary material for: Recombinant fusion protein by lysozyme and antibacterial peptide enhances ischemic wound healing via angiogenesis and reduction of inflammation in diabetic db/db mice
Source: PeerJ. 2021 Apr 16;9:e11256. doi: 10.7717/peerj.11256 (PMC8054754; doi:10.7717/peerj.11256)
Supplement: Supplemental Information 3 — (A) Representative images of adductor muscle sections stained by HE (×400). (B) Representative images of adductor muscle sections stained by HE (×1,000). (C) Representative images of adductor muscle sections stained for CD34 (×400). (D) Representative images of adductor muscle sections stained for PDGF (×400). (E) Representative images of adductor muscle sections stained for Caspase 3 (×400). (F) Quantification of vascular density. Scale bar = 100μm. **P < 0.01 vs NONISCH; $P < 0.05 vs ISCH. [file peerj-09-11256-s003.zip]

Archive with 13 entries (12 files):
- raw data 2/
- raw data 2/Figure 4A ISCH-fusion protein.png
- raw data 2/Figure 4A ISCH-vehicle.png
- raw data 2/Figure 4A NONISCH-fusion protein.png
- raw data 2/Figure 4A NONISCH-vehicle.png
- raw data 2/Figure 4B ISCH-fusion protein.png
- raw data 2/Figure 4B ISCH-vehicle.png
- raw data 2/Figure 4B NONISCH-fusion protein.png
- raw data 2/Figure 4B NONISCH-vehicle.png
- raw data 2/Figure 4C ISCH-fusion protein.png
- raw data 2/Figure 4C ISCH-vehicle.png
- raw data 2/Figure 4C NONISCH-fusion protein.png
- raw data 2/Figure 4C NONISCH-vehicle.png
